# Supplementary material for: The New Haplotypes of Bartonella spp. and Borrelia burgdorferi Sensu Lato Identified in Lipoptena spp. (Diptera: Hippoboscidae) Collected in the Areas of North-Eastern Poland
Source: Pathogens. 2022 Sep 28;11(10):1111. doi: 10.3390/pathogens11101111 (PMC9611934; doi:10.3390/pathogens11101111)
Supplement: Supplementary file 1 [file pathogens-11-01111-s001.zip]

Archive with 2 entries (2 files):
- Table S1-suplementaryfile.pdf
- Table S2-suplementaryfile.pdf
